# Supplementary material for: Aberrant Expression of and Cell Death Induction by Engagement of the MHC-II Chaperone CD74 in Anaplastic Large Cell Lymphoma (ALCL)
Source: Cancers (Basel). 2021 Oct 7;13(19):5012. doi: 10.3390/cancers13195012 (PMC8507667; doi:10.3390/cancers13195012)
Supplement: Supplementary file 1 [file cancers-13-05012-s001.zip]

Archive with 1 entries (1 files):
- cancers-1400211-supplementary.pdf
